# Supplementary material for: Visible-Light-Induced, Graphene Oxide-Promoted C3-Chalcogenylation of Indoles Strategy under Transition-Metal-Free Conditions
Source: Molecules. 2022 Jan 25;27(3):772. doi: 10.3390/molecules27030772 (PMC8839487; doi:10.3390/molecules27030772)
Supplement: Supplementary file 1 [file molecules-27-00772-s001.zip]

Archive with 1 entries (1 files):
- molecules-1530903-sup-revised-╥╤╫¬╗╗.pdf
